# Supplementary material for: Exometabolite-Based Antimicrobial Formulations from Lactic Acid Bacteria as a Multi-Target Strategy Against Multidrug-Resistant Escherichia coli
Source: Antibiotics (Basel). 2025 Aug 22;14(9):851. doi: 10.3390/antibiotics14090851 (PMC12466617; doi:10.3390/antibiotics14090851)
Supplement: Supplementary file 1 [file antibiotics-14-00851-s001.zip]

Archive with 1 entries (1 files):
- antibiotics-3812298-supplementary.pdf
